# Supplementary material for: Analysis of RNA polymerase II ubiquitylation and proteasomal degradation
Source: Methods. 2019 Apr 15;159-160:146–56. doi: 10.1016/j.ymeth.2019.02.005 (PMC6617506; doi:10.1016/j.ymeth.2019.02.005)
Supplement: Supplementary data 1 [file mmc1.xml]

<?xml version="1.0" encoding="UTF-8" standalone="no"?><data:data><datasets><author>jesper.svejstrup@crick.ac.uk</author><type>0</type><dataset><value>1</value><reason>Data will be made available on request</reason><comments>'This service is not available right now....'</comments></dataset></datasets></data:data>
